# Supplementary material for: Changing trends of obesity and lipid profiles among Bangkok school children after comprehensive management of the bright and healthy Thai kid project
Source: BMC Public Health. 2022 Jul 9;22:1323. doi: 10.1186/s12889-022-13712-w (PMC9271254; doi:10.1186/s12889-022-13712-w)
Supplement: Supplementary file 1 — Additional file 1. [file 12889_2022_13712_MOESM1_ESM.xlsx]

## Sheet: Sheet3
Table S: Intervention measures (participatory action) in the first and second phases
Intervention Program
	1st phase	2nd phase
	2004-2006	2012-2013	2014-2016	2017-2019
1	Strategic planning workshop that included school directors, teachers, and parents.	Same as the 1st phase	Same as the 1st phase	Same as the 1st phase
			Signing a MOUs with the schools
2	Capacity Building for teachers in child health promotion	Same as the 1st phase with updated content	Same as the 1st phase with updated content	Same as the 1st phase with updated content
3	Workshop “Integration of the course contents into the course curriculum”	Same as the 1st phase with a complete set of health promotion measures for students integrated into each learning-related subject, tailored for each grade phase with a complete set of health promotion measures for students integrated into each learning-related subject, tailored for each grade	Same as 2013	Same as 2013
			with updated content	with updated content
4	Students would be taught at least once a week in each subject for a period of 16 weeks.	Same as the 1st phase	Same as the 1st phase	Same as the 1st phase
5	School program for student morning exercise (15-20 min)	School program for morning / afternoon exercise for students 15-20 min	School program for morning / afternoon exercise for students and teachers 30 mins 2-3 times/wk	School program for morning / afternoon exercise for students, teachers, and parents 30 mins, 3 times/wk
6	School lunch with more vegetable and fruit	School lunch was provided with vegetable daily and fruit 2 d/wk	School lunch was provided with vegetable daily and fruit 3 d/wk	Same as 2014-2016
7	seminars to create student/ parent awareness, on obesity and its health consequences,	Same as the 1st phase	Same as the 1st phase	Same as the 1st phase
	- 100 to 150 parents/students on a weekend day or weekday at each school
	- 2 to 3 consecutive events were needed to cover the children and parents at each school.
	- a total of 2 months was required to complete this activity
8	Teachers and parents build up child’s self-discipline in	Same as the 1st phase	Same as the 1st phase	Same as the 1st phase
	- healthy eating
	- time management
	- money management
9	Essay and drawing contests to develop children own ideas on positive behavior for health promotion	Same as the 1st phase	Same as the 1st phase	Same as the 1st phase
10	Follow-up visits to schools to assess the ongoing process and to help in solving problems while implementing the project including guidance and counseling given to children, parents, and teachers.	Same as the 1st phase	Same as the 1st phase	Same as the 1st phase
11	Nutritional assessment	Same as the 1st phase	Same as the 1st phase	Same as the 1st phase
12			Capacity Building for Student-Life Skills in food selection and exercise	Same as 2014-2016
13			1) Development of model students, teachers, and parents. (criteria: those who have heathy lifestyles & healthy weight or success in weight management)	Same as 2014-2016
14		Development of a Model school with criteria:	Development of a Learning center with criteria:	Same as 2014-2016
		1. School policy for healthy nutrition and exercise program has been established in the school's strategic plan.	1)Being a Model school
		2. Success in teacher capacity building for teachers in promoting child health	2) School lunch with vegetables provided daily and fruit 3 d/wk
		3. Success in solving the obesity problem by building child self-discipline	3) No unhealthy snacks (e.g., sausages, bakery goods, fried food, high sugary drinks) in the school
		4. Creation of a supportive environment for health promotion via healthy lunches & snacks and space for exercise	4) With at least 100 model students, teachers, and parents fit the criteria**
			5) Vegetable garden / corner in the school where students grow vegetables and participate in cooking classes to inspire vegetable consumption.
15				Teachers who joined the program become mentors to other teachers who visit the Learning center in a school network .
